# Supplementary material for: Assessing the Roles and Responsibilities of Informal Caregivers from the Perspective of Adult Patients in Saudi Arabia: A Cross-Sectional Study
Source: Healthcare (Basel). 2025 May 1;13(9):1038. doi: 10.3390/healthcare13091038 (PMC12071374; doi:10.3390/healthcare13091038)
Supplement: Supplementary file 1 [file healthcare-13-01038-s001.zip]

Archive with 1 entries (1 files):
- healthcare-3453892-supplementary.pdf
